# Supplementary material for: A prospective study of bloodstream infections among febrile adolescents and adults attending Yangon General Hospital, Yangon, Myanmar
Source: PLoS Negl Trop Dis. 2020 Apr 30;14(4):e0008268. doi: 10.1371/journal.pntd.0008268 (PMC7217485; doi:10.1371/journal.pntd.0008268)
Supplement: S1 Appendix — (XLSX) [file pntd.0008268.s001.xlsx]

## Sheet: S1 Appendix
S1 Appendix: Sequence quality, MLST and metadata of Escherichia coli bloodstream isolates from febrile patients attending Yangon General Hospital, Yangon, Myanmar, 2015-2016
Isolate	Bioproject accession	BioSample accession number	Sample accession number*	Study number*	Sequence Data											Assembly and Annotation															Core				MLST									Metadata
					Reads	Yield	GeeCee	MinLen	AvgLen	MaxLen	ModeLen	Phred	AvgQual	Depth		Contigs	bp	ok	Ns	gaps	min	avg	max	N50	Insert size 25~50~75%	CDS	rRNA	tRNA	tmRNA		Aligned Bases	Reference bases	% Aligned Bases		Sequence type	Allele	Allele	Allele	Allele	Allele	Allele	Allele		Ciprofloxacin MIC (µg/mL)	QRDR mutations	PMQR gene	ESBL gene	Carbapenemase	Amp-C beta-lactamase
Isolate73	PRJNA624724	SAMN14582675			3728644	465918959	52	30	124	125	125	33	34.5	89		147	4793024	4793024	0	0	545	32605	367823	112923	(190~ 254~ 335)	4462	8	83	1		3951364	5109767	77.33		410	adk(6)	fumC(4)	gyrB(12)	icd(1)	mdh(20)	purA(18)	recA(7)		>2	gyrA (Ser83Phe; Asp87Asn), parC (Ser80Ile)	ND	blaCTXM-27	ND	ND
Isolate74	PRJNA624724	SAMN14582675			7110864	888262319	51.9	30	124	125	125	33	34.5	170		113	4981319	4981319	0	0	524	44082	501695	150351	(179~ 253~ 343)	4619	9	88	1		3950944	5109767	77.32		3268	adk(4)	fumC(26)	gyrB(2)	icd(363)	mdh(5)	purA(5)	recA(19)		0.25	ND	qnrS1	blaCTXM-15	ND	ND
Isolate75	PRJNA624724	SAMN14582675			3741150	467322664	51.3	30	124	125	125	33	34.5	89		101	4854923	4854923	0	0	501	48068	419533	109022	(174~ 246~ 340)	4497	5	87	1		4331171	5109767	84.76		83	adk(13)	fumC(38)	gyrB(19)	icd(13)	mdh(30)	purA(25)	recA(29)		0.125	ND	ND	ND	ND	ND
Isolate76	PRJNA624724	SAMN14582675			3675970	459052610	51.8	30	124	125	125	33	34.5	88		106	4768057	4768057	0	0	504	44981	384701	110608	(165~ 232~ 332)	4327	8	81	1		3925336	5109767	76.82		3018	adk(12)	fumC(58)	gyrB(54)	icd(344)	mdh(1)	purA(2)	recA(47)		0.25	ND	qnrS1	ND	ND	ND
Isolate77	PRJNA624724	SAMN14582675			3613118	451357545	51.8	30	124	125	125	33	34.6	86		237	5382626	5382626	0	0	501	22711	298359	73192	(172~ 241~ 338)	5018	8	85	1		4178613	5109767	81.78		405	adk(35)	fumC(37)	gyrB(29)	icd(25)	mdh(4)	purA(5)	recA(73)		>2	gyrA (Ser83Phe; Asp87Asn), parC (Ser80Ile)	ND	blaCTXM-14	ND	ND
Isolate78	PRJNA624724	SAMN14582675			6218484	776818891	51.6	30	124	125	125	33	34.5	149		111	4931506	4931506	0	0	505	44427	328342	119301	(169~ 235~ 333)	4638	6	83	1		3922549	5109767	76.77		205	adk(6)	fumC(23)	gyrB(15)	icd(16)	mdh(9)	purA(8)	recA(7)		>2	gyrA (Ser83Phe; Asp87Asn), parC (Ser80Ile)	ND	ND	ND	blaCMY-42
Isolate79	PRJNA624724	SAMN14582675			6276536	784131125	51.9	30	124	125	125	33	34.3	150		156	5225420	5225420	0	0	507	33496	370763	150166	(181~ 259~ 372)	4911	6	81	1		4923009	5109767	96.35		131	adk(53)	fumC(40)	gyrB(47)	icd(13)	mdh(36)	purA(28)	recA(29)		>2	gyrA (Ser83Phe; Asp87Asn), parC (Ser80Ile)	aac(6')Ib-cr	blaCTXM-15	ND	ND
Isolate80	PRJNA624724	SAMN14582675			5965166	745231250	51.5	30	124	125	125	33	34.4	143		162	5220650	5220650	0	0	504	32226	371868	155011	(180~ 253~ 359)	4888	7	80	1		4961678	5109767	97.1		131	adk(53)	fumC(40)	gyrB(47)	icd(13)	mdh(36)	purA(28)	recA(29)		>2	gyrA (Ser83Phe; Asp87Asn), parC (Ser80Ile)	aac(6')Ib-cr	blaCTXM-15	ND	ND
Isolate81	PRJNA624724	SAMN14582675			3607190	450490124	51.4	30	124	125	125	33	34.5	86		226	5554650	5554650	0	0	502	24578	324567	115359	(167~ 236~ 341)	5200	8	84	1		4401670	5109767	86.14		12	adk(13)	fumC(13)	gyrB(9)	icd(13)	mdh(16)	purA(10)	recA(9)		0.25	gyrA (Asp87Asn)	ND	blaCTXM-15	ND	ND
Isolate83	PRJNA624724	SAMN14582675			3958978	494620976	51.6	30	124	125	125	33	34.6	95		187	5303576	5303576	0	0	502	28361	346760	115286	(175~ 241~ 329)	4965	8	86	1		4191813	5109767	82.04		648	adk(92)	fumC(4)	gyrB(87)	icd(96)	mdh(70)	purA(58)	recA(2)		>2	gyrA (Ser83Phe; Asp87Asn), parC (Ser80Ile)	qepA2	blaCTXM-15	ND	ND
Isolate84	PRJNA624724	SAMN14582675			3708954	463327754	51.4	30	124	125	125	33	34.6	89		224	5321272	5321272	0	0	501	23755	280578	123584	(174~ 233~ 303)	5008	6	79	1		4935471	5109767	96.59		131	adk(53)	fumC(40)	gyrB(47)	icd(13)	mdh(36)	purA(28)	recA(29)		>2	gyrA (Ser83Phe; Asp87Asn), parC (Ser80Ile)	aac(6')Ib-cr	blaCTXM-15	ND	ND
Isolate85	PRJNA624724	SAMN14582675			4489798	561051063	51.3	30	124	125	125	33	34.2	107		152	5307887	5307887	0	0	500	34920	515158	169254	(206~ 281~ 376)	4954	8	87	1		4146865	5109767	81.16		648	adk(92)	fumC(4)	gyrB(87)	icd(96)	mdh(70)	purA(58)	recA(2)		>2	gyrA (Ser83Phe; Asp87Asn), parC (Ser80Ile)	qepA1	ND	ND	ND
Isolate86	PRJNA624724	SAMN14582675			3370094	421052351	51.7	30	124	125	125	33	34.3	81		245	5464817	5464817	0	0	505	22305	294406	101172	(189~ 265~ 356)	5168	6	82	1		4901959	5109767	95.93		131	adk(53)	fumC(40)	gyrB(47)	icd(13)	mdh(36)	purA(28)	recA(29)		>2	gyrA (Ser83Phe; Asp87Asn), parC (Ser80Ile)	aac(6')Ib-cr	blaCTXM-15	ND	ND
Isolate87	PRJNA624724	SAMN14582675			4193630	523767870	51.8	30	124	125	125	33	34.4	100		233	5263409	5263409	0	0	503	22589	283891	114634	(169~ 236~ 324)	4971	6	85	1		4889758	5109767	95.69		131	adk(53)	fumC(40)	gyrB(47)	icd(13)	mdh(36)	purA(28)	recA(29)		>2	gyrA (Ser83Phe; Asp87Asn), parC (Ser80Ile)	ND	blaCTXM-15	ND	ND
Isolate88	PRJNA624724	SAMN14582675			3497426	436892844	51.8	30	124	125	125	33	34.4	84		222	5387341	5387341	0	0	507	24267	198863	96459	(178~ 249~ 335)	5103	8	81	1		4875272	5109767	95.41		131	adk(53)	fumC(40)	gyrB(47)	icd(13)	mdh(36)	purA(28)	recA(29)		>2	gyrA (Ser83Phe; Asp87Asn), parC (Ser80Ile)	aac(6')Ib-cr	blaCTXM-15	ND	ND
Isolate89	PRJNA624724	SAMN14582675			3841310	479904654	51.8	30	124	125	125	33	34.5	92		190	4887264	4887264	0	0	521	25722	273672	87617	(179~ 252~ 348)	4574	8	80	1		3946321	5109767	77.23		44	adk(10)	fumC(11)	gyrB(4)	icd(8)	mdh(8)	purA(8)	recA(7)		>2	gyrA (Ser83Phe; Asp87Asn), parC (Ser80Ile)	aac(6')Ib-cr	blaCTXM-15	ND	ND
Isolate90	PRJNA624724	SAMN14582675			5938682	741899467	51.6	30	124	125	125	33	34.4	142		203	5413025	5413025	0	0	538	26665	352170	88788	(175~ 246~ 348)	5102	8	86	1		4113720	5109767	80.51		405	adk(35)	fumC(37)	gyrB(29)	icd(25)	mdh(4)	purA(5)	recA(73)		>2	gyrA (Ser83Phe; Asp87Asn), parC (Ser80Ile)	ND	blaCTXM-15	ND	ND
Isolate91	PRJNA624724	SAMN14582675			3218414	402056184	51.9	30	124	125	125	33	34.3	77		270	5226458	5226458	0	0	504	19357	225474	92586	(181~ 260~ 370)	4915	8	83	1		4138986	5109767	81		648	adk(92)	fumC(4)	gyrB(87)	icd(96)	mdh(70)	purA(58)	recA(2)		>2	gyrA (Ser83Phe; Asp87Asn), parC (Ser80Ile)	aac(6')Ib-cr	blaCTXM-15	blaNDM-5	ND
Isolate92	PRJNA624724	SAMN14582675			3065692	383011041	51.6	30	124	125	125	33	34.3	73		167	4941085	4941085	0	0	527	29587	360719	93002	(181~ 260~ 366)	4668	8	84	1		3878315	5109767	75.9		155	adk(6)	fumC(4)	gyrB(14)	icd(16)	mdh(24)	purA(8)	recA(14)		1	gyrA (Asp87Asn)	qnrS1	blaCTXM-15	ND	ND
Isolate100	PRJNA624724	SAMN14582675			3858144	482021979	51.9	30	124	125	125	33	34.6	92		258	5328008	5328008	0	0	500	20651	320231	79427	(184~ 251~ 333)	4959	8	84	1		4090990	5109767	80.06		405	adk(35)	fumC(37)	gyrB(29)	icd(25)	mdh(4)	purA(5)	recA(73)		>2	gyrA (Ser83Phe; Asp87Asn), parC (Ser80Ile)	qnrB6; qepA2; aac(6')Ib-cr	blaCTXM-15	ND	ND
QRDR, quinolone resistance determining region; PMQR, plasmid-mediated quinolone resistance; ESBL, extended-spectrum beta-lactamase; Ser, serine; Phe, phenylalanine; Asp, aspartic acid; Asn, asparagine; Ile, isoleucine; ND, not detected.
*Not released at the time of submission.
