# Supplementary material for: A prospective study of bloodstream infections among febrile adolescents and adults attending Yangon General Hospital, Yangon, Myanmar
Source: PLoS Negl Trop Dis. 2020 Apr 30;14(4):e0008268. doi: 10.1371/journal.pntd.0008268 (PMC7217485; doi:10.1371/journal.pntd.0008268)
Supplement: S2 Appendix — (XLSX) [file pntd.0008268.s002.xlsx]

## Sheet: S2 Appendix
S2 Appendix: Sequence quality, MLST and metadata of Klebsiella pneumoniae bloodstream isolates from febrile patients attending Yangon General Hospital, Yangon, Myanmar, 2015-2016
Isolate	Bioproject accession	BioSample accession number	Sample accession number*	Study number*	Sequence Data											Assembly and Annotation															Core				MLST									Metadata
					Reads	Yield	GeeCee	MinLen	AvgLen	MaxLen	ModeLen	Phred	AvgQual	Depth		Contigs	bp	ok	Ns	gaps	min	avg	max	N50	Insert size 25~50~75%	CDS	rRNA	tRNA	tmRNA		Aligned Bases	Reference bases	% Aligned Bases		Sequence type	Allele	Allele	Allele	Allele	Allele	Allele	Allele		Ciprofloxacin MIC (µg/mL)	PMQR gene	ESBL gene
Isolate93	PRJNA624724	SAMN14582676			3701452	462365532	56.6	30	124	125	125	33	34.5	80		153	5773739	5773739	0	0	507	37736	315680	118995	(179~ 256~ 357)	5401	5	77	1		4751083	5682322	83.61		Untypable	gapA(1)	infB(1)	mdh(1)	pgi(1)	phoE(1)	rpoB(~1)	tonB(1)		>=2	qnrB, aac(6')Ib-cr	blaCTXM-15
Isolate94	PRJNA624724	SAMN14582676			3813948	476477605	57.5	30	124	125	125	33	34.2	82		67	5463383	5463383	0	0	566	81543	501342	219686	(183~ 256~ 348)	5036	6	78	1		4799494	5682322	84.46		35	gapA(2)	infB(1)	mdh(2)	pgi(1)	phoE(10)	rpoB(1)	tonB(19)		<=0.125	ND	ND
Isolate95	PRJNA624724	SAMN14582676			3033992	379110918	57.9	30	124	125	125	33	34.3	65		90	5477539	5477539	0	0	507	60861	426295	146230	(194~ 270~ 363)	5064	8	77	1		4854354	5682322	85.43		307	gapA(4)	infB(1)	mdh(2)	pgi(52)	phoE(1)	rpoB(1)	tonB(7)		>=2	qnrB, aac(6')Ib-cr	blaCTXM-15
Isolate96	PRJNA624724	SAMN14582676			3280484	409849064	57.7	30	124	125	125	33	34.4	70		101	5743581	5743581	0	0	505	56867	441173	146602	(188~ 261~ 350)	5292	5	77	1		4868183	5682322	85.67		23	gapA(2)	infB(1)	mdh(1)	pgi(1)	phoE(9)	rpoB(4)	tonB(12)		<0.125	ND	ND
Isolate97	PRJNA624724	SAMN14582676			4246180	530503520	57.7	30	124	125	125	33	34.6	91		46	5339853	5339853	0	0	549	116083	1006245	312831	(190~ 259~ 342)	4918	7	81	1		4491377	5682322	79.04		Untypable	gapA(~18)	infB(15)	mdh(56)	pgi(61)	phoE(11)	rpoB(105)	tonB(169)		>=2	qnrB, aac(6')Ib-cr	blaCTXM-15
Isolate98	PRJNA624724	SAMN14582676			4493306	561362858	57	30	124	125	125	33	34.6	97		84	5547439	5547439	0	0	540	66040	392547	181325	(182~ 246~ 326)	5085	5	75	1		4784728	5682322	84.2		23	gapA(2)	infB(1)	mdh(1)	pgi(1)	phoE(9)	rpoB(4)	tonB(12)		<=0.125	ND	ND
Isolate99	PRJNA624724	SAMN14582676			4256778	531801013	57.2	30	124	125	125	33	34.6	92		67	5306658	5306658	0	0	517	79203	759740	262514	(191~ 262~ 347)	4919	5	79	1		4777541	5682322	84.08		20	gapA(2)	infB(3)	mdh(1)	pgi(1)	phoE(4)	rpoB(4)	tonB(4)		<=0.125	ND	ND
PMQR, plasmid-mediated quinolone resistance; ESBL, extended-spectrum beta-lactamase; ND, not detected.
*Not released at the time of submission.
