# Supplementary material for: A prospective study of bloodstream infections among febrile adolescents and adults attending Yangon General Hospital, Yangon, Myanmar
Source: PLoS Negl Trop Dis. 2020 Apr 30;14(4):e0008268. doi: 10.1371/journal.pntd.0008268 (PMC7217485; doi:10.1371/journal.pntd.0008268)
Supplement: S3 Appendix — (XLSX) [file pntd.0008268.s003.xlsx]

## Sheet: S3 Appendix
S3 Appendix: Sequence quality and MLST of Streptococcus agalactiae ST283 isolated from a febrile patient attending Yangon General Hospital, Yangon, Myanmar, 2015-2016
Reference genome: Complete genome of Streptococcus agalactiae strain SGEHI2015-107 chromosome (GenBank accession: NZ_CP025027.1)
Isolate	Bioproject accession	BioSample accession number	Sample accession number*	Study number*	Sequence Data											Assembly and Annotation															Core				MLST
					Reads	Yield	GeeCee	MinLen	AvgLen	MaxLen	ModeLen	Phred	AvgQual	Depth		Contigs	bp	ok	Ns	gaps	min	avg	max	N50	Insert size 25~50~75%	CDS	rRNA	tRNA	tmRNA		Aligned Bases	Reference bases	% Aligned Bases		Sequence type	Allele	Allele	Allele	Allele	Allele	Allele	Allele
YGH001	PRJNA624724	SAMN14582677			12259018	1225779617	35.5	92	99	100	100	33	35.1	597		30	2040242	2040242	0	0	504	68008	437180	152842	(269~ 317~ 368)	2013	3	35	1		1972361	2016805	97.8		283	adhP(9)	pheS(5)	atr(7)	glnA(1)	sdhA(3)	glcK(3)	tkt(2)
*Not released at the time of submission.
